# Supplementary material for: The influence of recipe disaggregation in dietary assessment: results from the national food consumption survey in Saint Kitts and Nevis
Source: Front Nutr. 2024 Sep 5;11:1404932. doi: 10.3389/fnut.2024.1404932 (PMC11410685; doi:10.3389/fnut.2024.1404932)
Supplement: Supplementary file 1 [file Table_1.XLSX]

## Sheet: List of recipes disaggregated
Food code	Name recipe
20000918010104	Pork, rice, and vegetables, with soy-based sauce
20000918010269	Turkey, with gravy
20000918020048	Shrimp and vegetables
20000918060059	Salad, cabbage, with mayonnaise
20000918060084	Salad, chicken, with fat-free dressing
20000918070108	Roti, dhalpuri, with chicken
20000918070109	Roti, dhalpuri, with conch
20000918070112	Sandwich, American cheese, on white bread, grillled
20000918070114	Sandwich, bacon and egg, on white bread
20000918070117	Sandwich, bacon, on white bread, with cheese and mayonnaise-based spread
20000918070146	Sandwich, Cheddar cheese, on white bread, grillled
20000918070151	Sandwich, cheese, American cheese, on white bread, with butter
20000918070182	Sandwich, cheese, unknown type, on white bread, no spread
20000918070187	Sandwich, cheese, unknown type, on whole wheat bread, with butter
20000918070232	Sandwich, club, ham, on white bread, with cheese, lettuce, tomato, and mayonnaise-based spread
20000918070233	Sandwich, club, ham, on white bread, with lettuce, tomato and mayonnaise-based spread
20000918070257	Sandwich, egg and ham, fried, on white bread
20000918070293	Sandwich, fish, fried, on white bun, with mayonnaise-based spread
20000918070315	Sandwich, Frankfurter, unknown type, on white bread
20000918070322	Sandwich, ham and cheese, on white bread, with lettuce and mayonnaise-based spread
20000918070323	Sandwich, ham and cheese, on white bread, with mayonnaise-based spread, grilled
20000918070326	Sandwich, ham salad, on white bread
20000918070329	Sandwich, ham, on white bread, with lettuce and mayonnaise-based spread
20000918070341	Sandwich, luncheon meat, on white bread, with mayonnaise-based spread
20000918070369	Sandwich, peanut butter, regular, on white bread
20000918070396	Sandwich, salami, with mayonnaise-based spread, on white bread
20000918070398	Sandwich, sardine, on white bread, with lettuce and mayonnaise-based spread
20000918070405	Sandwich, scrambled egg, on white bread
20000918070464	Sandwich, tuna melt, on white bread
20000918070466	Sandwich, tuna salad, on white bread
20000918070467	Sandwich, tuna salad, on white bread, with lettuce
20000918070469	Sandwich, tuna salad, on whole wheat bread, with lettuce
20000918070472	Sandwich, turkey, on white bread, with mayonnaise-based spread
20000918070499	Wrap sandwich, breaded chicken, with cheese, lettuce, and mayonnaise-based spread
20000918070501	Wrap sandwich, vegetables
20000918070507	Wrap sandwich, with fish, rice, and vegetables
20000918070513	Burger or sandwich, beef, salad vegetables, sauce
20000918070514	Burger or sandwich, beef, cheese, salad vegetables, sauce
20000918070516	Burger or sandwich, two beef patties, cheese, salad vegetables, sauce
20000918080023	Pasta and poultry, with cream sauce
20000918080025	Pasta and seafood, with cream sauce
20000918080027	Pasta and vegetables, with cream sauce
20000918080028	Pasta and vegetables, with tomato-based sauce
20000918080031	Pasta, meat, and vegetables, with tomato-based sauce
20000918080035	Pasta, seafood, and vegetables, with cream sauce
20000918080060	Pasta, with cheese sauce
20000918080062	Pasta, with meat and cheese sauce
20000918080065	Pasta, with poultry, vegetables and cheese sauce
20000918080071	Pasta, with vegetables, no dressing
20000918080080	Salad, macaroni, unknown type
20000918080081	Salad, macaroni, with cheese
20000918080082	Salad, macaroni, with chicken
20000918080097	Salad, macaroni, with tuna
20000918080114	Spaghetti and meatballs dinner, frozen meal
20000918090005	Pelau, SKN recipe
20000918090008	Pigeon peas rice, SKN recipe
20000918090009	Red beans and rice
20000918090012	Rice with coconut milk
20000918090014	Rice, brown, with beans
20000918090017	Rice, brown, with carrots and dark green vegetables
20000918090020	Rice, brown, with dark green vegetables
20000918090022	Rice, brown, with peas
20000918090023	Rice, brown, with peas and carrots
20000918090027	Rice, brown, with vegetables and gravy
20000918090031	Rice, chicken, fried
20000918090034	Rice, shrimp, fried
20000918090035	Rice, white, with beans
20000918090036	Rice, white, with beans and beef
20000918090037	Rice, white, with beans and chicken
20000918090041	Rice, white, with carrots
20000918090042	Rice, white, with carrots and dark green vegetables
20000918090044	Rice, white, with chicken
20000918090046	Rice, white, with dark green vegetables
20000918090048	Rice, white, with lentils
20000918090050	Rice, white, with peas
20000918090051	Rice, white, with peas and carrots
20000918090052	Rice, white, with pigeon peas
20000918090058	Rice, white, with vegetables
